# Supplementary material for: SiNF-YC2 Regulates Early Maturity and Salt Tolerance in Setaria italica
Source: Int J Mol Sci. 2023 Apr 13;24(8):7217. doi: 10.3390/ijms24087217 (PMC10138326; doi:10.3390/ijms24087217)
Supplement: Supplementary file 1 [file ijms-24-07217-s001.zip]

Archive with 2 entries (2 files):
- Figure S1.pdf
- Table S.pdf
